# Supplementary material for: Ectopic Expression of FVIII in HPCs and MSCs Derived from hiPSCs with Site-Specific Integration of ITGA2B Promoter-Driven BDDF8 Gene in Hemophilia A
Source: Int J Mol Sci. 2022 Jan 6;23(2):623. doi: 10.3390/ijms23020623 (PMC8775870; doi:10.3390/ijms23020623)
Supplement: Supplementary file 1 [file ijms-23-00623-s001.zip]

Archive with 1 entries (1 files):
- ijms-1518359-supplementary.pdf
